# Supplementary material for: Insights into Characteristic Volatiles in Wuyi Rock Teas with Different Cultivars by Chemometrics and Gas Chromatography Olfactometry/Mass Spectrometry
Source: Foods. 2022 Dec 19;11(24):4109. doi: 10.3390/foods11244109 (PMC9777755; doi:10.3390/foods11244109)
Supplement: Supplementary file 1 [file foods-11-04109-s001.zip]

Archive with 1 entries (1 files):
- foods-2085319-supplementary.pdf
